# Supplementary material for: Network-dosage compensation topologies as recurrent network motifs in natural gene networks
Source: BMC Syst Biol. 2014 Jun 14;8:69. doi: 10.1186/1752-0509-8-69 (PMC4071340; doi:10.1186/1752-0509-8-69)
Supplement: Additional file 3 — List of the 166 transcription factors that bind to the promoter of the yeast regulators examined. [file 1752-0509-8-69-S3.xlsx]

## Sheet: Sheet1
TF	Number of genes regulated
GAT1	29
FHL1	182
HSF1	60
MET31	16
CIN5	234
YAP6	211
CBF1	174
YAP1	113
HMO1	214
YOX1	118
MET32	83
OAF1	104
PIP2	38
ROX1	47
MSN2	345
ABF1	432
FZF1	21
NRG1	59
AFT1	115
SWI5	56
ARR1	8
SPT23	408
RTS2	3
SUM1	25
STE12	463
PHD1	122
SOK2	198
MCM1	121
FKH2	96
SWI4	139
TYE7	28
ECM22	34
INO4	148
MGA1	86
RIM101	28
REB1	162
AZF1	13
HCM1	69
FLO8	79
GLN3	49
TEC1	150
MET4	66
MBP1	124
RAP1	325
PHO4	66
ASH1	26
ACE2	42
SKO1	128
TBF1	111
STB5	74
OAF3	55
STP4	1
CUP9	13
INO2	24
GCN4	80
GTS1	12
SMP1	42
GAL4	38
PDR1	82
STP1	30
GCR2	33
MAC1	28
SRD1	18
ZAP1	21
YHP1	40
YAP5	93
OTU1	17
FKH1	72
DIG1	59
MAL33	33
PDR3	26
RPH1	15
CAD1	30
POG1	27
CAT8	4
ARG80	36
PLM2	48
SKN7	136
IXR1	25
CRZ1	10
MIG1	25
TOS4	43
USV1	9
YRM1	439
PUT3	36
UME6	65
RDS2	50
GCR1	12
RTG3	37
IFH1	58
TOS8	76
HIR2	17
GAL80	1
MSN1	19
STP2	30
MIG2	5
DAL81	44
RPN4	58
RGM1	10
RGT1	12
ADR1	109
RLM1	31
DAL80	14
XBP1	94
YAP3	10
YAP7	39
AFT2	49
SWI6	96
NDD1	24
HAP1	38
ARG81	24
BAS1	19
DAL82	38
MSN4	77
PHO2	54
THI2	12
HIR1	10
MOT3	32
HAP4	48
UGA3	24
HMS1	12
TUP1	30
SFP1	34
GAT3	20
YJL206C	6
LEU3	60
HAL9	17
HAP2	33
HAP3	32
HAP5	42
RTG1	15
MOT2	9
UPC2	6
RFX1	90
RME1	15
ARO80	26
CHA4	25
GZF3	15
NDT80	4
STB1	14
MET28	13
SNT2	8
HOT1	10
SUT1	27
CST6	5
HMS2	10
YRR1	8
SIP4	19
WAR1	2
GSM1	6
HAC1	3
PPR1	8
RDS1	10
PDC2	1
MGA2	4
RSF2	10
MSS11	11
MIG3	2
ASF1	1
SFL1	4
STB2	3
SPT2	2
MAL13	1
IME1	3
CUP2	1
STB4	1
