# Supplementary material for: Network-dosage compensation topologies as recurrent network motifs in natural gene networks
Source: BMC Syst Biol. 2014 Jun 14;8:69. doi: 10.1186/1752-0509-8-69 (PMC4071340; doi:10.1186/1752-0509-8-69)
Supplement: Additional file 4 — List of the 82 PCUs. PCUs whose structures were verified to be consistent with dosage compensation are bolded. [file 1752-0509-8-69-S4.xlsx]

## Sheet: Sheet1
TF	Gene 1	Gene 2
YAP1	TRX2	YAP1
MSN2	HOG1	RCK2
AFT1	OKP1	CTF19
STE12	FUS3	STE12
STE12	FUS3	FAR1
STE12	FLO8	STE12
STE12	KSS1	STE12
STE12	KSS1	SST2
STE12	STE12	MSS11
SWI4	SWI4	CLB2
TEC1	TEC1	FLO8
TEC1	TEC1	MSS11
RAP1	RIF2	RAP1
PHO4	CLN3	PHO85
INO2	INO2	OPI1
SKN7	TRX2	YAP1
SWI6	SWI4	CLB2
AFT1	AFT1	CTF19
STE12	TEC1	FLO8
STE12	TEC1	MSS11
STE12	FLO8	MSS11
STE12	KSS1	DIG1
INO4	INO2	OPI1
TEC1	FUS3	STE12
TEC1	FLO8	STE12
TEC1	FLO8	MSS11
TEC1	KSS1	STE12
TEC1	STE12	MSS11
DIG1	FUS3	STE12
RPN4	RPT2	RPT6
STE12	FUS3	FLO8
STE12	FLO8	DIG1
TEC1	FUS3	FLO8
DIG1	STE12	DIG1
YAP1	TRR1	TRX2
DIG1	FUS3	DIG1
DIG1	TEC1	DIG1
STE12	FUS3	KSS1
STE12	TEC1	SSN3
STE12	FLO8	KSS1
STE12	KSS1	MSS11
INO4	INO2	TYE7
TEC1	FUS3	KSS1
TEC1	FLO8	KSS1
TEC1	KSS1	MSS11
STE12	FUS3	GPA1
INO4	INO2	INO4
GLN3	GCN4	GLN3
TEC1	FUS3	TEC1
TEC1	FUS3	GPA1
PHO4	CRZ1	PHO85
SKO1	PTP3	HOG1
GAL4	GAL1	GAL80
GAL4	GAL3	GAL80
DIG1	FUS3	GPA1
MSN2	MSN2	WHI2
STE12	TEC1	STE12
STE12	STE12	DIG1
SWI4	SWE1	CLB2
TEC1	TEC1	STE12
MIG1	MIG1	HXK2
CBF1	MET32	MET30
CBF1	MET30	MET4
SWI4	CDC6	CLB2
RAP1	TEL1	RIF2
GCN4	GLN3	URE2
RPN4	SEM1	UBP6
AFT1	SIT1	AFT1
DIG1	TEC1	STE12
MET32	MET30	MET4
MET4	MET32	MET30
MET4	MET32	MET4
MET4	MET30	MET4
STE12	FUS3	TEC1
STE12	FUS3	DIG1
STE12	TEC1	DIG1
DIG1	FUS3	TEC1
RPN4	RPT3	RPT6
RPN4	RPT3	RPT5
RPN4	RPT6	RPT5
RPN4	RPT1	RPT5
IME1	IME2	IME1
